# Supplementary material for: ABO Blood Groups in Systemic Sclerosis: Distribution and Association with This Disease’s Characteristics
Source: J Clin Med. 2022 Dec 24;12(1):148. doi: 10.3390/jcm12010148 (PMC9821217; doi:10.3390/jcm12010148)
Supplement: Supplementary file 1 [file jcm-12-00148-s001.zip]

Archive with 1 entries (1 files):
- jcm-2106828-supplementary.pdf
